# Supplementary material for: Partial substitution of chemical fertilizer by organic fertilizer increases yield, quality and nitrogen utilization of Dioscorea polystachya
Source: PLoS One. 2024 Apr 11;19(4):e0301108. doi: 10.1371/journal.pone.0301108 (PMC11008863; doi:10.1371/journal.pone.0301108)
Supplement: S1 File — (XLS) [file pone.0301108.s001.xls]

## Sheet: Fertilizer
		Treatments	Base fertilizer							Topdressing
			Compound fertilizer	Urea	Calcium superphosphate	Potassium sulfate	Ammonium dihydrogen phosphate	Organic fertilizer		Urea	Potassium sulfate	Ammonium dihydrogen phosphate
		CK	0	0	0	0	0	0		0	0	0
		CF	2250	0	0	450	270	0		0	300	180
		OM	0	0	267.15	597.6	0	20820		0	398.4	0
		25%OM+75%CF	0	409.35	2619	790.65	0	5205		273	527.1	0
		50%OM+50%CF	0	273	1834.5	726.3	0	10410		181.95	484.2	0
		75%OM+25%CF	0	136.5	1051.2	661.95	0	15615		91.05	441.3	0

## Sheet: Yield
												Treatment	Yield/（t hm-2）	SD
												CK	17.76	1.06
												CF	30.18	2.41
												OM	22.72	0.76
												25%OM+75%CF	31.96	1.85
												50%OM+50%CF	26.89	1.79
												75%OM+25%CF	24.38	1.22

## Sheet: Morphological indexes
					Treatment	Tuber length/cm	Tuber thickness/cm	Tuber fresh weight/kg	Commodity rate/%
					CK	56.78±1.08 c	4.66±0.13 c	0.68±0.07 d	60.87±1.03 b
					CF	67.12±1.35 a	5.48±0.14 a	1.11±0.12 a	74.69±1.77 a
					OM	63.48±0.81 ab	4.87±0.07 b	0.80±0.06 c	75.16±2.38 a
					25%OM+75%CF	69.23±2.17 a	5.51±0.26 a	1.15±0.13 a	75.86±2.65 a
					50%OM+50%CF	65.31±1.79 ab	5.03±0.11 ab	0.91±0.05 b	74.12±1.14 a
					75%OM+25%CF	64.63±1.21 ab	4.92±0.09 ab	0.82±0.08 bc	74.31±0.82 a

## Sheet: quality
				Treatment	Total sugar/%	Starch/%	Crude protein/%	Total amino acids/%	Moisture/%	Ash
				CK	10.43±0.28 b	14.01±0.08 b	2.81±0.07 c	1.74±0.03 c	81.23±1.68 a	0.61±0.02 b
				CF	12.21±0.31 a	15.62±0.11 a	3.37±0.11 b	2.02±0.05 b	76.95±1.94 b	0.70±0.01 a
				OM	12.69±0.24 a	15.66±0.18 a	3.91±0.16 a	2.59±0.06 a	75.18±1.79 b	0.66±0.04 ab
				25%OM+75%CF	12.98±0.33 a	16.21±0.13 a	3.99±0.15 a	2.62±0.09 a	75.44±2.14 b	0.77±0.03 a
				50%OM+50%CF	12.77±0.29 a	15.78±0.17 a	3.86±0.19 a	2.55±0.02 a	76.25±1.81 b	0.71±0.05 a
				75%OM+25%CF	12.75±0.17 a	15.71±0.14 a	3.87±0.12 a	2.52±0.04 a	75.43±1.26 b	0.67±0.04 ab

## Sheet: accumulation
					含量
					部位/（kg hm-2）
			处理	Tuber	Stem	Leaf	Bulbil
			CK	85.2	9.64	18.18	2.49	18		115.51
			CF	107.9	12.99	25.79	6.88	18		153.56
			OM	94.8	11.73	24.43	6.82	18		137.78
			25%OM+75%CF	110.3	13.44	25.96	7.21	18		156.91
			50%OM+50%CF	100.2	12.51	23.74	7.04	18		143.49
			75%OM+25%CF	100.3	12.16	24.38	6.94			143.78
		SD
			CK	3.28	0.29	2.66	0.19
			CF	5.29	1.23	3.14	1.14
			OM	4.18	0.41	1.79	1.02
			25%OM+75%CF	5.77	0.39	4.73	0.93
			50%OM+50%CF	3.64	0.97	3.26	0.89
			75%OM+25%CF	3.57	0.82	3.14	0.91

## Sheet: nitrogen use efficiency
		Treatment	NHI	Apparent utilization rate //%	Agronomic efficiency/（kg/kg）	Partial productivity/（kg/kg）
		CK	0.74±0.01 a
		CF	0.70±0.03 a	9.09±0.44 a	29.68±1.79 b	72.11±2.44 a
		OM	0.69±0.02 a	5.32±0.51 b	11.85±0.46 e	54.29±2.19 c
		25%OM+75%CF	0.70±0.01 a	9.89±0.76 a	33.93±1.35 a	76.37±3.76 a
		50%OM+50%CF	0.70±0.02 a	6.69±0.48 b	21.82±1.08 c	64.25±5.48 b
		75%OM+25%CF	0.70±0.01 a	6.76±0.44 b	15.82±1.37 d	58.26±4.47 c
